# Supplementary material for: Next-generation protein-based materials capture and preserve projectiles from supersonic impacts
Source: Nat Nanotechnol. 2023 Jul 3;18(9):1060–6. doi: 10.1038/s41565-023-01431-1 (PMC10501900; doi:10.1038/s41565-023-01431-1)
Supplement: Source Data Fig. 2f,h,i — Source data from Rheometer for Fig. 2f. Source data from Rheometer for Fig. 2h. Source data from Rheometer for Fig. 2i. [file 41565_2023_1431_MOESM2_ESM.xlsx]

## Sheet: Sheet1
Sweep 1	TSAM repeat 1 - sweep 1									TSAM repeat 2 - sweep 1									TSAM repeat 3 - sweep 1									Average (n=3)
	Result:	Amplitude sweep								Result:	Amplitude sweep								Result:	Amplitude sweep								X-axis (Fig. 2H, 2F, 2I)		Figure. 2h (y-axis + error)			Figure. 2f (y-axis + error)						Figure 2i (y-axis + error)
	Interval:	1								Interval:	1								Interval:	1
	Point No.	Shear Strain	Shear Stress	Storage Modulus	Loss Modulus	Loss Factor	Torque	Status		Point No.	Shear Strain	Shear Stress	Storage Modulus	Loss Modulus	Loss Factor	Torque	Status		Point No.	Shear Strain	Shear Stress	Storage Modulus	Loss Modulus	Loss Factor	Torque	Status		Shear strain	%	Shear stress	SD	SEM	SM	SD	SEM	LM	SD	SEM	Loss factor	Phase angle
		[1]	[Pa]	[Pa]	[Pa]	[1]	[µN·m]				[1]	[Pa]	[Pa]	[Pa]	[1]	[µN·m]				[1]	[Pa]	[Pa]	[Pa]	[1]	[µN·m]			[1]		[Pa]			[Pa]			[Pa]
	1	9.98e-05	0.023849	236.06	37.207	0.158	0.056075	TruStrain™		1	0.0001	0.017448	169.47	40.796	0.241	0.041024	TruStrain™		1	9.99e-05	0.030304	294.15	73.63	0.25	0.071252	TruStrain™		9.99e-05	0.00999	0.023867	0.00642802	0.00371122	233.227	62.3883	36.0199	50.5443	20.0731	11.5892	0.216333	12.2069
	2	0.000147	0.03473	232.22	46.206	0.199	0.081659	TruStrain™		2	0.000147	0.025463	168.59	40.754	0.242	0.059871	TruStrain™		2	0.000147	0.05104	343.83	48.758	0.142	0.12001	TruStrain™		0.000147	0.0147	0.0370777	0.0129491	0.00747617	248.213	88.708	51.2156	45.2393	4.08862	2.36057	0.194333	10.9974
	3	0.000215	0.051394	234.01	46.826	0.2	0.12084	TruStrain™		3	0.000215	0.037455	169.24	39.743	0.235	0.088065	TruStrain™		3	0.000215	0.071396	321.6	80.515	0.25	0.16787	TruStrain™		0.000215	0.0215	0.053415	0.0170605	0.00984989	241.617	76.4643	44.1467	55.6947	21.7848	12.5775	0.228333	12.862
	4	0.000316	0.075222	232.99	48.629	0.209	0.17687	TruStrain™		4	0.000316	0.055133	169.71	39.927	0.235	0.12963	TruStrain™		4	0.000316	0.10343	318.53	74.494	0.234	0.2432	TruStrain™		0.000316	0.0316	0.0779283	0.024262	0.0140077	240.41	74.6869	43.1205	54.35	17.9796	10.3805	0.226	12.7349
	5	0.000464	0.1103	232.45	49.809	0.214	0.25934	TruStrain™		5	0.000464	0.081006	169.84	40.029	0.236	0.19047	TruStrain™		5	0.000464	0.15211	319.87	71.831	0.225	0.35764	TruStrain™		0.000464	0.0464	0.114472	0.0357351	0.0206317	240.72	75.3561	43.5069	53.8897	16.289	9.40444	0.225	12.6804
	6	0.000681	0.1619	232.34	50.312	0.217	0.38067	TruStrain™		6	0.000681	0.1194	170.6	40.04	0.235	0.28074	TruStrain™		6	0.000681	0.22247	318.95	70.592	0.221	0.52308	TruStrain™		0.000681	0.0681	0.167923	0.0517983	0.0299058	240.63	74.5216	43.0251	53.648	15.5468	8.97595	0.224333	12.644
	7	0.001	0.2361	230.64	50.824	0.22	0.55512	TruStrain™		7	0.001	0.17491	170.18	40.385	0.237	0.41125	TruStrain™		7	0.001	0.32631	318.78	70.255	0.22	0.76723	TruStrain™		0.001	0.1	0.245773	0.0761621	0.0439722	239.867	74.7284	43.1445	53.8213	15.1589	8.75199	0.225667	12.7167
	8	0.00147	0.34379	228.7	50.906	0.223	0.80833	TruStrain™		8	0.00147	0.25732	170.61	40.312	0.236	0.60502	TruStrain™		8	0.00147	0.47856	318.44	70.452	0.221	1.1252	TruStrain™		0.00147	0.147	0.35989	0.111495	0.0643718	239.25	74.4775	42.9996	53.89	15.29	8.82767	0.226667	12.7712
	9	0.00215	0.50156	227.27	50.84	0.224	1.1793	TruStrain™		9	0.00215	0.37767	170.57	40.406	0.237	0.888	TruStrain™		9	0.00215	0.69924	317.12	69.503	0.219	1.6441	TruStrain™		0.00215	0.215	0.526157	0.16219	0.0936404	238.32	73.8972	42.6646	53.583	14.7412	8.51081	0.226667	12.7712
	10	0.00316	0.73281	226.22	50.604	0.224	1.723	TruStrain™		10	0.00316	0.55358	170.23	40.829	0.24	1.3016	TruStrain™		10	0.00316	1.0218	315.79	68.946	0.218	2.4025	TruStrain™		0.00316	0.316	0.769397	0.236244	0.136396	237.413	73.4227	42.3906	53.4597	14.2744	8.24131	0.227333	12.8076
	11	0.00464	1.0724	225.65	49.983	0.222	2.5214	TruStrain™		11	0.00464	0.8107	169.68	41.362	0.244	1.9062	TruStrain™		11	0.00464	1.4932	314.43	68.621	0.218	3.511	TruStrain™		0.00464	0.464	1.12543	0.344327	0.198797	236.587	72.9921	42.142	53.322	13.9329	8.04415	0.228	12.8439
	12	0.00681	1.5694	225.19	48.882	0.217	3.6899	TruStrain™		12	0.00681	1.1817	168.2	42.367	0.252	2.7785	TruStrain™		12	0.00681	2.1841	313.32	68.409	0.218	5.1353	TruStrain™		0.00681	0.681	1.64507	0.505466	0.291831	235.57	73.1147	42.2128	53.2193	13.552	7.82423	0.229	12.8983
	13	0.01	2.2985	224.95	47.617	0.212	5.4043	TruStrain™		13	0.01	1.7212	166.47	43.702	0.263	4.0471	TruStrain™		13	0.01	3.2041	313.04	68.89	0.22	7.5337	TruStrain™		0.01	1	2.40793	0.747482	0.431559	234.82	73.7818	42.5979	53.403	13.5542	7.82554	0.231667	13.0434
	14	0.0147	3.3718	224.93	47.023	0.209	7.9279	TruStrain™		14	0.0147	2.5204	165.86	44.415	0.268	5.926	TruStrain™		14	0.0147	4.7224	314	70.593	0.225	11.103	TruStrain™		0.0147	1.47	3.5382	1.11039	0.641084	234.93	74.5746	43.0556	54.0103	14.4201	8.32544	0.234	13.1702
	15	0.0215	4.9431	224.51	47.62	0.212	11.622	TruStrain™		15	0.0215	3.7102	166.46	44.07	0.265	8.7237	TruStrain™		15	0.0215	6.9214	313.49	70.754	0.226	16.274	TruStrain™		0.0215	2.15	5.19157	1.61995	0.935281	234.82	74.0552	42.7558	54.148	14.4903	8.366	0.234333	13.1883
	16	0.0316	7.2428	223.99	48.176	0.215	17.03	TruStrain™		16	0.0316	5.46	167.01	43.801	0.262	12.838	TruStrain™		16	0.0316	10.119	312.22	70.556	0.226	23.792	TruStrain™		0.0316	3.16	7.60727	2.35079	1.35723	234.407	73.1633	42.2408	54.1777	14.3517	8.28598	0.234333	13.1883
	17	0.0464	10.596	223.22	48.149	0.216	24.913	TruStrain™		17	0.0464	8.0236	167.19	43.855	0.262	18.866	TruStrain™		17	0.0464	14.812	311.29	70.675	0.227	34.828	TruStrain™		0.0464	4.64	11.1439	3.4272	1.9787	233.9	72.6412	41.9394	54.2263	14.4059	8.31722	0.235	13.2246
	18	0.0681	15.481	222.16	48.012	0.216	36.4	TruStrain™		18	0.0681	11.807	167.65	43.874	0.262	27.761	TruStrain™		18	0.0681	21.67	310.21	70.745	0.228	50.952	TruStrain™		0.0681	6.81	16.3193	4.98466	2.87789	233.34	71.9346	41.5314	54.2103	14.4681	8.35319	0.235333	13.2426
	19	0.1	22.622	221.19	47.755	0.216	53.19	TruStrain™		19	0.1	17.425	168.62	43.864	0.26	40.97	TruStrain™		19	0.1	31.78	309.79	71.247	0.23	74.722	TruStrain™		0.1	10	23.9423	7.26801	4.19619	233.2	71.3472	41.1923	54.2887	14.8146	8.55324	0.235333	13.2426
	20	0.147	33.125	220.66	47.634	0.216	77.885	TruStrain™		20	0.147	25.867	170.7	43.778	0.256	60.819	TruStrain™		20	0.147	46.733	310.25	71.846	0.232	109.88	TruStrain™		0.147	14.7	35.2417	10.5928	6.11576	233.87	70.7066	40.8225	54.4193	15.2146	8.78415	0.234667	13.2065
	21	0.215	48.672	220.98	47.241	0.214	114.44	TruStrain™		21	0.215	38.766	174.63	43.277	0.248	91.148	TruStrain™		21	0.215	68.731	310.6	73.192	0.236	161.6	TruStrain™		0.215	21.5	52.0563	15.2665	8.81411	235.403	69.123	39.9082	54.57	16.2485	9.38105	0.232667	13.0978
	22	0.316	71.867	222.37	47.223	0.212	168.98	TruStrain™		22	0.316	58.816	180.69	44.064	0.244	138.29	TruStrain™		22	0.316	100.95	310.55	74.279	0.239	237.36	TruStrain™		0.316	31.6	77.211	21.5694	12.4531	237.87	66.303	38.2801	55.1887	16.608	9.58863	0.231667	13.0434
	23	0.464	106.8	224.6	50.282	0.224	251.12	TruStrain™		23	0.464	91.073	190.92	45.165	0.237	214.13	TruStrain™		23	0.464	148.72	310.94	77.639	0.25	349.68	TruStrain™		0.464	46.4	115.531	29.7988	17.2043	242.153	61.9055	35.7412	57.6953	17.4602	10.0806	0.237	13.3331
	24	0.681	159.57	228.12	53.325	0.234	375.19	TruStrain™		24	0.681	144.55	206.68	47.957	0.232	339.88	TruStrain™		24	0.681	220.73	312.39	86.194	0.276	518.98	TruStrain™		0.681	68.1	174.95	40.3517	23.297	249.063	55.8804	32.2626	62.492	20.7013	11.9519	0.247333	13.8924
	25	1	239.6	232.23	59.28	0.255	563.37	TruStrain™		25	1	234.85	228.44	54.434	0.238	552.19	TruStrain™		25	1	332.38	316.23	102.59	0.324	781.52	TruStrain™		1	100	268.943	54.9891	31.748	258.967	49.6277	28.6526	72.1013	26.5149	15.3084	0.272333	15.2341
Sweep 2	TSAM repeat 1 - sweep 2									TSAM repeat 2 - sweep 2									TSAM repeat 3 - sweep 2
	Result:	Amplitude sweep								Result:	Amplitude sweep								Result:	Amplitude sweep								Average (n=3)
	Interval:	1								Interval:	1								Interval:	1
	Point No.	Shear Strain	Shear Stress	Storage Modulus	Loss Modulus	Loss Factor	Torque	Status		Point No.	Shear Strain	Shear Stress	Storage Modulus	Loss Modulus	Loss Factor	Torque	Status		Point No.	Shear Strain	Shear Stress	Storage Modulus	Loss Modulus	Loss Factor	Torque	Status		Shear strain		Shear stress	SD	SEM	SM	SD	SEM	LM	SD	SEM	Loss factor	Phase angle
		[1]	[Pa]	[Pa]	[Pa]	[1]	[µN·m]				[1]	[Pa]	[Pa]	[Pa]	[1]	[µN·m]				[1]	[Pa]	[Pa]	[Pa]	[1]	[µN·m]			[1]		[Pa]			[Pa]			[Pa]
	1	9.99e-05	0.022599	217.72	61.272	0.281	0.053136	TruStrain™		1	0.0001	0.017272	166.7	45.237	0.271	0.04061	TruStrain™		1	0.0001	0.033961	327.74	88.491	0.27	0.07985	TruStrain™		9.99667e-05	0.00999667	0.0246107	0.00852442	0.00492158	237.387	82.3016	47.5169	65	21.8667	12.6247	0.274	15.323
	2	0.000147	0.03178	211.19	47.951	0.227	0.074723	TruStrain™		2	0.000147	0.026444	176.76	35.464	0.201	0.062176	TruStrain™		2	0.000147	0.050284	330.49	90.391	0.274	0.11823	TruStrain™		0.000147	0.0147	0.0361693	0.0125114	0.00722348	239.48	80.6751	46.5778	57.9353	28.7925	16.6234	0.234	13.1702
	3	0.000215	0.046928	212.79	46.711	0.22	0.11034	TruStrain™		3	0.000216	0.037556	167.83	46.926	0.28	0.088304	TruStrain™		3	0.000215	0.074852	335.05	92.171	0.275	0.176	TruStrain™		0.000215333	0.0215333	0.053112	0.0194018	0.0112016	238.557	86.5365	49.9619	61.936	26.1845	15.1176	0.258333	14.4847
	4	0.000316	0.06931	213.76	48.497	0.227	0.16297	TruStrain™		4	0.000316	0.054197	165.53	44.382	0.268	0.12743	TruStrain™		4	0.000316	0.11033	335.78	94.773	0.282	0.25941	TruStrain™		0.000316	0.0316	0.0779457	0.0290458	0.0167696	238.357	87.7497	50.6623	62.5507	27.9811	16.1549	0.259	14.5205
	5	0.000464	0.10283	216.32	47.928	0.222	0.24177	TruStrain™		5	0.000464	0.080003	166.1	45.947	0.277	0.18811	TruStrain™		5	0.000464	0.16359	338.91	96.889	0.286	0.38465	TruStrain™		0.000464	0.0464	0.115474	0.0432042	0.024944	240.443	88.8947	51.3234	63.588	28.8565	16.6603	0.261667	14.6636
	6	0.000681	0.15192	217.63	48.806	0.224	0.35721	TruStrain™		6	0.000681	0.11738	166.08	45.744	0.275	0.27598	TruStrain™		6	0.000681	0.24354	343.51	98.981	0.288	0.57263	TruStrain™		0.000681	0.0681	0.170947	0.0651966	0.0376413	242.407	91.273	52.6965	64.5103	29.8917	17.258	0.262333	14.6994
	7	0.001	0.22429	218.77	49.496	0.226	0.52736	TruStrain™		7	0.001	0.17218	165.97	45.763	0.276	0.40483	TruStrain™		7	0.001	0.36286	348.5	101.14	0.29	0.85317	TruStrain™		0.001	0.1	0.25311	0.0985528	0.0568995	244.413	93.9281	54.2294	65.4663	30.9506	17.8694	0.264	14.7887
	8	0.00147	0.33113	220.02	49.978	0.227	0.77857	TruStrain™		8	0.00147	0.25241	165.81	45.526	0.275	0.59347	TruStrain™		8	0.00147	0.56776	370.06	112.6	0.304	1.3349	TruStrain™		0.00147	0.147	0.383767	0.164132	0.0947618	251.963	105.805	61.0868	69.368	37.5061	21.6542	0.268667	15.0383
	9	0.00215	0.48815	220.87	50.685	0.229	1.1478	TruStrain™		9	0.00215	0.37068	165.85	45.692	0.276	0.87157	TruStrain™		9	0.00215	0.84865	376.39	116.24	0.309	1.9954	TruStrain™		0.00215	0.215	0.56916	0.24907	0.143801	254.37	109.195	63.0435	70.8723	39.3688	22.7296	0.271333	15.1808
	10	0.00316	0.72061	221.97	51.608	0.232	1.6943	TruStrain™		10	0.00316	0.54392	165.84	45.569	0.275	1.2789	TruStrain™		10	0.00316	1.3106	395.08	125.24	0.317	3.0815	TruStrain™		0.00316	0.316	0.858377	0.401478	0.231793	260.963	119.491	68.9882	74.139	44.3577	25.6099	0.274667	15.3585
	11	0.00464	1.0639	223.09	52.719	0.236	2.5015	TruStrain™		11	0.00464	0.80055	166.32	45.569	0.274	1.8823	TruStrain™		11	0.00464	2.013	412.61	133.55	0.324	4.733	TruStrain™		0.00464	0.464	1.29248	0.637728	0.368192	267.34	128.97	74.4608	77.2793	48.8628	28.2109	0.278	15.5359
	12	0.00681	1.5692	223.83	54.416	0.243	3.6897	TruStrain™		12	0.00681	1.1797	167.15	45.146	0.27	2.7738	TruStrain™		12	0.00681	3.0289	422.38	138.79	0.329	7.1218	TruStrain™		0.00681	0.681	1.92593	0.974848	0.562829	271.12	134.026	77.3797	79.4507	51.598	29.7901	0.280667	15.6777
	13	0.01	2.3101	224.15	55.98	0.25	5.4317	TruStrain™		13	0.01	1.7364	167.75	44.732	0.267	4.0827	TruStrain™		13	0.01	4.5407	430.98	142.93	0.332	10.676	TruStrain™		0.01	1	2.8624	1.48149	0.855336	274.293	138.594	80.0172	81.214	53.7427	31.0284	0.283	15.8015
	14	0.0147	3.3912	224.04	56.513	0.252	7.9737	TruStrain™		14	0.0147	2.5488	167.71	44.937	0.268	5.9929	TruStrain™		14	0.0147	6.7167	434.14	144.65	0.333	15.793	TruStrain™		0.0147	1.47	4.2189	2.20378	1.27236	275.297	140.416	81.0693	82.0333	54.5356	31.4862	0.284333	15.8722
	15	0.0215	4.9507	222.78	56.444	0.253	11.64	TruStrain™		15	0.0215	3.7422	167.75	44.97	0.268	8.7988	TruStrain™		15	0.0215	9.891	434.79	147.37	0.339	23.256	TruStrain™		0.0215	2.15	6.19463	3.25768	1.88082	275.107	141.001	81.4067	82.928	56.1025	32.3908	0.286667	15.9958
	16	0.0316	7.2362	221.77	56.437	0.254	17.014	TruStrain™		16	0.0316	5.4958	167.87	44.893	0.267	12.922	TruStrain™		16	0.0316	14.552	434.39	151.86	0.35	34.215	TruStrain™		0.0316	3.16	9.09467	4.80563	2.77453	274.677	140.917	81.3584	84.3967	58.7094	33.8959	0.290333	16.1898
	17	0.0464	10.554	220.35	56.197	0.255	24.816	TruStrain™		17	0.0464	8.0695	167.91	44.945	0.268	18.973	TruStrain™		17	0.0464	22.411	452.12	169.37	0.375	52.693	TruStrain™		0.0464	4.64	13.6782	7.6642	4.42493	280.127	151.241	87.3189	90.1707	68.819	39.7327	0.299333	16.6642
	18	0.0681	15.432	219.46	56.166	0.256	36.286	TruStrain™		18	0.0681	11.864	168.22	44.944	0.267	27.896	TruStrain™		18	0.0681	32.895	448.65	178.4	0.398	77.344	TruStrain™		0.0681	6.81	20.0637	11.2546	6.49782	278.777	149.329	86.215	93.17	74.0243	42.738	0.307	17.0665
	19	0.1	22.595	218.89	56.093	0.256	53.128	TruStrain™		19	0.1	17.482	168.9	45.042	0.267	41.105	TruStrain™		19	0.1	44.87	417.39	164.61	0.394	105.5	TruStrain™		0.1	10	28.3157	14.5626	8.40774	268.393	131.433	75.8831	88.5817	66.0739	38.1478	0.305667	16.9966
	20	0.147	33.172	218.96	56.003	0.256	77.996	TruStrain™		20	0.147	25.87	170.36	45.086	0.265	60.827	TruStrain™		20	0.147	61.152	389.7	147.3	0.378	143.78	TruStrain™		0.147	14.7	40.0647	18.6235	10.7523	259.673	115.198	66.5099	82.7963	56.1279	32.4054	0.299667	16.6817
	21	0.215	48.97	220.39	55.633	0.252	115.14	TruStrain™		21	0.215	38.601	173.48	44.683	0.258	90.761	TruStrain™		21	0.215	86.567	377.08	138.74	0.368	203.54	TruStrain™		0.215	21.5	58.046	25.2382	14.5713	256.983	106.619	61.5563	79.6853	51.4351	29.696	0.292667	16.313
	22	0.316	72.884	223.63	55.854	0.25	171.37	TruStrain™		22	0.316	58.335	178.74	45.519	0.255	137.16	TruStrain™		22	0.316	120.76	361.34	123.54	0.342	283.95	TruStrain™		0.316	31.6	83.993	32.6616	18.8572	254.57	95.1507	54.9353	74.971	42.3782	24.4671	0.282333	15.7661
	23	0.464	109.99	229.49	59.046	0.257	258.61	TruStrain™		23	0.464	90.041	188.29	46.583	0.247	211.71	TruStrain™		23	0.464	169.02	346.37	112.29	0.324	397.4	TruStrain™		0.464	46.4	123.017	41.0694	23.7114	254.717	82.0037	47.3449	72.6397	34.899	20.149	0.276	15.4295
	24	0.681	167.41	237.77	62.079	0.261	393.61	TruStrain™		24	0.681	142.86	203.8	49.201	0.241	335.89	TruStrain™		24	0.681	241.97	338.66	106.98	0.316	568.93	TruStrain™		0.681	68.1	184.08	51.6151	29.8	260.077	70.1427	40.4969	72.7533	30.3325	17.5125	0.272667	15.2519
	25	1	256.07	247.26	66.647	0.27	602.08	TruStrain™		25	1	232.83	226.21	55.058	0.243	547.45	TruStrain™		25	1	357.02	339.6	110.18	0.324	839.45	TruStrain™		1	100	281.973	66.0229	38.1184	271.023	60.3146	34.8226	77.295	29.0628	16.7794	0.279	15.5891
Sweep 3	TSAM repeat 1 - sweep 3									TSAM repeat 2 - sweep 3									TSAM repeat 3 - sweep 3
	Result:	Amplitude sweep								Result:	Amplitude sweep								Result:	Amplitude sweep								Average (n=3)
	Interval:	1								Interval:	1								Interval:	1
	Point No.	Shear Strain	Shear Stress	Storage Modulus	Loss Modulus	Loss Factor	Torque	Status		Point No.	Shear Strain	Shear Stress	Storage Modulus	Loss Modulus	Loss Factor	Torque	Status		Point No.	Shear Strain	Shear Stress	Storage Modulus	Loss Modulus	Loss Factor	Torque	Status		Shear strain		Shear stress	SD	SEM	SM	SD	SEM	LM	SD	SEM	Loss factor	Phase angle
		[1]	[Pa]	[Pa]	[Pa]	[1]	[µN·m]				[1]	[Pa]	[Pa]	[Pa]	[1]	[µN·m]				[1]	[Pa]	[Pa]	[Pa]	[1]	[µN·m]			[1]		[Pa]			[Pa]			[Pa]
	1	0.0001	0.028826	273.12	92.429	0.338	0.067776	TruStrain™		1	0.0001	0.017148	163.57	50.898	0.311	0.040318	TruStrain™		1	0.0001	0.072917	686.06	246.52	0.359	0.17145	TruStrain™		0.0001	0.01	0.0396303	0.0294125	0.0169813	374.25	275.535	159.08	129.949	103.067	59.5058	0.336	18.5723
	2	0.000147	0.042882	279.8	84.222	0.301	0.10083	TruStrain™		2	0.000147	0.025076	163.68	48.944	0.299	0.058961	TruStrain™		2	0.000147	0.11356	728.27	260.17	0.357	0.267	TruStrain™		0.000147	0.0147	0.060506	0.0468007	0.0270204	390.583	298.153	172.139	131.112	113.151	65.3277	0.319	17.6927
	3	0.000215	0.064632	287.08	86.959	0.303	0.15197	TruStrain™		3	0.000215	0.037338	166.23	48.917	0.294	0.08779	TruStrain™		3	0.000215	0.17217	753.15	266.95	0.354	0.40482	TruStrain™		0.000215	0.0215	0.09138	0.0712847	0.0411562	402.153	309.92	178.932	134.275	116.463	67.2402	0.317	17.5886
	4	0.000316	0.097247	293.43	91.668	0.312	0.22865	TruStrain™		4	0.000316	0.054639	165.65	49.045	0.296	0.12847	TruStrain™		4	0.000316	0.26147	779.83	274.57	0.352	0.61477	TruStrain™		0.000316	0.0316	0.137785	0.109212	0.0630536	412.97	324.07	187.102	138.428	119.813	69.1743	0.32	17.7447
	5	0.000464	0.1478	303.8	95.462	0.314	0.34752	TruStrain™		5	0.000464	0.080176	165.61	49.015	0.296	0.18851	TruStrain™		5	0.000464	0.41447	842.24	296.31	0.352	0.97453	TruStrain™		0.000464	0.0464	0.214149	0.176748	0.102045	437.217	357.501	206.403	146.929	131.436	75.8844	0.320667	17.7793
	6	0.000681	0.22384	312.98	99.912	0.319	0.5263	TruStrain™		6	0.000681	0.11782	165.74	49.239	0.297	0.27703	TruStrain™		6	0.000681	0.62665	867.1	306.48	0.353	1.4734	TruStrain™		0.000681	0.0681	0.32277	0.268454	0.154992	448.607	369.828	213.52	151.877	136.266	78.6734	0.323	17.9005
	7	0.001	0.34019	323.86	104.08	0.321	0.79988	TruStrain™		7	0.001	0.17322	165.79	50.034	0.302	0.40728	TruStrain™		7	0.001	0.95036	895.95	316.49	0.353	2.2345	TruStrain™		0.001	0.1	0.487923	0.409091	0.236189	461.867	384.146	221.787	156.868	140.853	81.3216	0.325333	18.0214
	8	0.00147	0.5257	340.45	111.14	0.326	1.2361	TruStrain™		8	0.00147	0.255	166.37	49.916	0.3	0.59958	TruStrain™		8	0.00147	1.4418	925.94	327.56	0.354	3.3901	TruStrain™		0.00147	0.147	0.740833	0.621961	0.359089	477.587	397.921	229.74	162.872	145.872	84.2194	0.326667	18.0905
	9	0.00215	0.79925	352.15	116.64	0.331	1.8792	TruStrain™		9	0.00215	0.37519	166.64	50.476	0.303	0.88216	TruStrain™		9	0.00215	2.1789	952.49	339.55	0.356	5.1231	TruStrain™		0.00215	0.215	1.11778	0.9431	0.544499	490.427	410.768	237.157	168.889	151.454	87.4421	0.33	18.2629
	10	0.00316	1.2257	367.39	123.46	0.336	2.8819	TruStrain™		10	0.00316	0.55232	167.23	50.28	0.301	1.2986	TruStrain™		10	0.00316	3.2763	974.42	351.46	0.361	7.7034	TruStrain™		0.00316	0.316	1.68477	1.41883	0.819162	503.013	420.338	242.682	175.067	157.082	90.6914	0.332667	18.4006
	11	0.00464	1.8791	383.2	130.5	0.341	4.4182	TruStrain™		11	0.00464	0.81235	167.6	50.298	0.3	1.91	TruStrain™		11	0.00464	4.9115	992.65	366.03	0.369	11.548	TruStrain™		0.00464	0.464	2.53432	2.12667	1.22784	514.483	427.906	247.052	182.276	164.11	94.7492	0.336667	18.6067
	12	0.00681	2.8698	398.08	137.61	0.346	6.7476	TruStrain™		12	0.00681	1.1988	168.67	50.018	0.297	2.8188	TruStrain™		12	0.00681	7.3336	1005.6	383.41	0.381	17.243	TruStrain™		0.00681	0.681	3.80073	3.17158	1.83111	524.117	432.466	249.684	190.346	172.839	99.7887	0.341333	18.8465
	13	0.01	4.38	413.22	145.16	0.351	10.299	TruStrain™		13	0.01	1.7732	170.29	49.293	0.289	4.1691	TruStrain™		13	0.01	10.531	977.87	390.41	0.399	24.762	TruStrain™		0.01	1	5.5614	4.49684	2.59625	520.46	414.333	239.215	194.954	175.926	101.571	0.346333	19.1027
	14	0.0147	6.6223	424.91	151.59	0.357	15.571	TruStrain™		14	0.0147	2.6344	172.76	48.512	0.281	6.1941	TruStrain™		14	0.0147	14.865	932.52	394.63	0.423	34.952	TruStrain™		0.0147	1.47	8.04057	6.23743	3.60118	510.063	386.972	223.418	198.244	177.713	102.603	0.353667	19.477
	15	0.0215	10.009	435.97	160.46	0.368	23.535	TruStrain™		15	0.0215	3.8752	173.08	48.791	0.282	9.1115	TruStrain™		15	0.0215	20.767	877.53	398.33	0.454	48.828	TruStrain™		0.0215	2.15	11.5504	8.55074	4.93677	495.527	355.981	205.526	202.527	178.526	103.072	0.368	20.2036
	16	0.0316	14.641	431.98	166.42	0.385	34.424	TruStrain™		16	0.0316	5.6875	172.95	49.242	0.285	13.373	TruStrain™		16	0.0316	28.33	806.99	388.61	0.482	66.611	TruStrain™		0.0316	3.16	16.2195	11.4035	6.5838	470.64	318.783	184.049	201.424	172.371	99.5182	0.384	21.0068
	17	0.0464	21.002	418.73	171.37	0.409	49.382	TruStrain™		17	0.0464	8.4225	174.42	49.884	0.286	19.803	TruStrain™		17	0.0464	37.949	730.08	367.66	0.504	89.229	TruStrain™		0.0464	4.64	22.4578	14.817	8.55459	441.077	278.503	160.794	196.305	160.349	92.5774	0.399667	21.7849
	18	0.0681	29.544	398.24	171.51	0.431	69.466	TruStrain™		18	0.0681	12.452	175.63	50.434	0.287	29.277	TruStrain™		18	0.0681	50.845	662.4	343.41	0.518	119.55	TruStrain™		0.0681	6.81	30.947	19.2349	11.1053	412.09	243.68	140.689	188.451	147.221	84.998	0.412	22.3917
	19	0.1	40.697	372.71	163.35	0.438	95.688	TruStrain™		19	0.1	18.371	176.57	50.597	0.287	43.195	TruStrain™		19	0.1	68.551	605.79	320.65	0.529	161.18	TruStrain™		0.1	10	42.5397	25.1407	14.515	385.023	214.875	124.058	178.199	135.637	78.3103	0.418	22.6849
	20	0.147	55.701	348.3	150.54	0.432	130.97	TruStrain™		20	0.147	27.159	177.89	50.783	0.285	63.859	TruStrain™		20	0.147	88.588	537.55	274.12	0.51	208.29	TruStrain™		0.147	14.7	57.1493	30.7401	17.7478	354.58	179.912	103.872	158.481	111.88	64.594	0.409	22.2446
	21	0.215	76.224	326.97	135.08	0.413	179.22	TruStrain™		21	0.215	40.587	181.38	50.765	0.28	95.429	TruStrain™		21	0.215	114.25	479.08	227.16	0.474	268.64	TruStrain™		0.215	21.5	77.0203	36.838	21.2684	329.143	148.862	85.9455	137.668	88.226	50.9373	0.389	21.256
	22	0.316	105.38	311.11	119.32	0.384	247.78	TruStrain™		22	0.316	61.233	186.43	52.159	0.28	143.97	TruStrain™		22	0.316	151.21	439.4	188.35	0.429	355.53	TruStrain™		0.316	31.6	105.941	44.9911	25.9756	312.313	126.489	73.0286	119.943	68.0976	39.3162	0.364333	20.0184
	23	0.464	148.4	301.42	106.54	0.353	348.93	TruStrain™		23	0.464	93.852	194.97	53.434	0.274	220.67	TruStrain™		23	0.464	206.11	413.12	162.55	0.393	484.62	TruStrain™		0.464	46.4	149.454	56.1364	32.4104	303.17	109.086	62.9806	107.508	54.5644	31.5028	0.34	18.778
	24	0.681	213.05	297.01	97.752	0.329	500.92	TruStrain™		24	0.681	146.9	208.17	56.01	0.269	345.41	TruStrain™		24	0.681	282.67	389.47	142.84	0.367	664.64	TruStrain™		0.681	68.1	214.207	67.8924	39.1977	298.217	90.656	52.3403	98.8673	43.4257	25.0719	0.321667	17.8313
	25	1	310.74	296.03	94.476	0.319	730.63	TruStrain™		25	1	234.97	226.87	61.045	0.269	552.48	TruStrain™		25	1	392.63	368.45	135.5	0.368	923.16	TruStrain™		1	100	312.78	78.8498	45.524	297.117	70.7963	40.8742	97.007	37.292	21.5305	0.318667	17.6753
Sweep 4	TSAM repeat 1 - sweep 4									TSAM repeat 2 - sweep 4									TSAM repeat 3 - sweep 4
	Result:	Amplitude sweep								Result:	Amplitude sweep								Result:	Amplitude sweep								Average (n=3)
	Interval:	1								Interval:	1								Interval:	1
	Point No.	Shear Strain	Shear Stress	Storage Modulus	Loss Modulus	Loss Factor	Torque	Status		Point No.	Shear Strain	Shear Stress	Storage Modulus	Loss Modulus	Loss Factor	Torque	Status		Point No.	Shear Strain	Shear Stress	Storage Modulus	Loss Modulus	Loss Factor	Torque	Status		Shear strain		Shear stress	SD	SEM	SM	SD	SEM	LM	SD	SEM	Loss factor	Phase angle
		[1]	[Pa]	[Pa]	[Pa]	[1]	[µN·m]				[1]	[Pa]	[Pa]	[Pa]	[1]	[µN·m]				[1]	[Pa]	[Pa]	[Pa]	[1]	[µN·m]			[1]		[Pa]			[Pa]			[Pa]
	1	0.0001	0.083885	778.82	309.95	0.398	0.19724	TruStrain™		1	0.0001	0.019513	186.02	58.315	0.313	0.045881	TruStrain™		1	9.99e-05	0.090144	844.79	316.28	0.374	0.21195	TruStrain™		9.99667e-05	0.00999667	0.064514	0.0390975	0.0225729	603.21	362.8	209.463	228.182	147.143	84.953	0.361667	19.8834
	2	0.000147	0.13735	869.12	345.9	0.398	0.32294	TruStrain™		2	0.000147	0.028709	186.83	57.79	0.309	0.067503	TruStrain™		2	0.000147	0.14183	904.36	339.27	0.375	0.33347	TruStrain™		0.000147	0.0147	0.10263	0.0640564	0.036983	653.437	404.477	233.525	247.653	164.46	94.951	0.360667	19.8327
	3	0.000215	0.22006	949.97	374.65	0.394	0.51742	TruStrain™		3	0.000215	0.04242	187.88	58.729	0.313	0.099739	TruStrain™		3	0.000216	0.23969	1041.3	390.8	0.375	0.56358	TruStrain™		0.000215333	0.0215333	0.16739	0.108671	0.0627414	726.383	468.588	270.539	274.726	187.233	108.099	0.360667	19.8327
	4	0.000316	0.34884	1027	402.25	0.392	0.8202	TruStrain™		4	0.000316	0.062716	188.89	60.193	0.319	0.14746	TruStrain™		4	0.000316	0.38839	1149.7	431.37	0.375	0.9132	TruStrain™		0.000316	0.0316	0.266649	0.177715	0.102604	788.53	522.915	301.905	297.938	206.407	119.169	0.362	19.9003
	5	0.000464	0.55316	1109.8	433.85	0.391	1.3006	TruStrain™		5	0.000464	0.093169	191.53	59.904	0.313	0.21906	TruStrain™		5	0.000464	0.62936	1268.3	479.19	0.378	1.4798	TruStrain™		0.000464	0.0464	0.42523	0.290086	0.167481	856.543	581.346	335.64	324.315	230.106	132.852	0.360667	19.8327
	6	0.000681	0.88057	1205.6	465.39	0.386	2.0704	TruStrain™		6	0.000681	0.13834	193.34	61.878	0.32	0.32528	TruStrain™		6	0.000681	1.0053	1379.8	521.82	0.378	2.3637	TruStrain™		0.000681	0.0681	0.674737	0.468701	0.270605	926.247	640.664	369.888	349.696	250.85	144.828	0.361333	19.8665
	7	0.001	1.401	1308.3	500.49	0.383	3.294	TruStrain™		7	0.001	0.2054	195.45	62.979	0.322	0.48294	TruStrain™		7	0.001	1.5779	1475.4	558.14	0.378	3.71	TruStrain™		0.001	0.1	1.06143	0.746604	0.431052	993.05	695.776	401.707	373.87	270.778	156.334	0.361	19.8496
	8	0.00147	2.2363	1424.7	539.19	0.378	5.2582	TruStrain™		8	0.00147	0.30515	197.63	64.36	0.326	0.71747	TruStrain™		8	0.00147	2.4794	1579.7	597.19	0.378	5.8297	TruStrain™		0.00147	0.147	1.67362	1.19134	0.687823	1067.34	757.171	437.153	400.247	292.328	168.776	0.360667	19.8327
	9	0.00215	3.547	1541.5	577.25	0.374	8.3398	TruStrain™		9	0.00215	0.45874	202.04	67.053	0.332	1.0786	TruStrain™		9	0.00215	4.0333	1751.8	658.9	0.376	9.4834	TruStrain™		0.00215	0.215	2.67968	1.9387	1.11931	1165.11	840.648	485.348	434.401	320.741	185.18	0.360667	19.8327
	10	0.00316	5.6103	1663.2	616.82	0.371	13.191	TruStrain™		10	0.00316	0.68444	205.11	68.92	0.336	1.6093	TruStrain™		10	0.00316	6.737	1996.4	741.66	0.371	15.84	TruStrain™		0.00316	0.316	4.34391	3.21888	1.85842	1288.24	952.695	550.039	475.8	357.854	206.607	0.359333	19.7651
	11	0.00464	8.8166	1782.4	655.51	0.368	20.73	TruStrain™		11	0.00464	1.0248	208.93	71.214	0.341	2.4095	TruStrain™		11	0.00464	10.721	2165.5	802.03	0.37	25.208	TruStrain™		0.00464	0.464	6.85413	5.13737	2.96606	1385.61	1036.88	598.644	509.585	386.644	223.229	0.359667	19.782
	12	0.00681	13.635	1879	688.22	0.366	32.059	TruStrain™		12	0.00681	1.5735	217.89	76.437	0.351	3.6997	TruStrain™		12	0.00681	17.139	2357.5	876.19	0.372	40.298	TruStrain™		0.00681	0.681	10.7825	8.1654	4.7143	1484.8	1122.96	648.339	546.949	418.174	241.433	0.363	19.9509
	13	0.01	20.91	1961.2	724.27	0.369	49.165	TruStrain™		13	0.01	2.3632	222.77	78.68	0.353	5.5565	TruStrain™		13	0.01	27.4	2563.5	965.2	0.377	64.424	TruStrain™		0.01	1	16.8911	12.9932	7.50165	1582.49	1215.45	701.741	589.383	458.394	264.654	0.366333	20.1195
	14	0.0147	31.742	2020	771.09	0.382	74.634	TruStrain™		14	0.0147	3.5448	227.71	80.264	0.352	8.3347	TruStrain™		14	0.0147	41.586	2633.7	1042.3	0.396	97.779	TruStrain™		0.0147	1.47	25.6243	19.7447	11.3996	1627.14	1250.18	721.792	631.218	496.036	286.386	0.376667	20.6397
	15	0.0215	47.18	2025.6	831.13	0.41	110.93	TruStrain™		15	0.0216	5.3195	232.35	83.317	0.359	12.507	TruStrain™		15	0.0216	59.529	2539.1	1087.9	0.428	139.97	TruStrain™		0.0215667	2.15667	37.3428	28.4121	16.4037	1599.02	1211.1	699.227	667.449	521.91	301.325	0.399	21.752
	16	0.0316	68.902	1978.3	911.9	0.461	162.01	TruStrain™		16	0.0316	7.9491	235.94	86.541	0.367	18.69	TruStrain™		16	0.0316	81.872	2331.5	1123.8	0.482	192.5	TruStrain™		0.0316	3.16	52.9077	39.4717	22.789	1515.25	1121.9	647.729	707.414	548.031	316.406	0.436667	23.5893
	17	0.0464	90.105	1713.7	911.09	0.532	211.86	TruStrain™		17	0.0464	11.837	238.76	89.419	0.375	27.832	TruStrain™		17	0.0464	105.91	1997.2	1101.9	0.552	249.01	TruStrain™		0.0464	4.64	69.284	50.3743	29.0836	1316.55	944.098	545.076	700.803	538.001	310.615	0.486333	25.9352
	18	0.0681	111.4	1394.9	852.58	0.611	261.93	TruStrain™		18	0.0681	17.452	239.27	91.279	0.381	41.034	TruStrain™		18	0.0681	130.55	1628.9	1008.4	0.619	306.97	TruStrain™		0.0681	6.81	86.4673	60.5311	34.9477	1087.69	744.01	429.555	650.753	490.743	283.33	0.537	28.2358
	19	0.1	132.75	1103.4	737.62	0.668	312.14	TruStrain™		19	0.1	25.491	237.79	91.671	0.386	59.935	TruStrain™		19	0.1	156.36	1303.4	862.81	0.662	367.63	TruStrain™		0.1	10	104.867	69.7479	40.269	881.53	566.393	327.007	564.034	413.839	238.93	0.572	29.7696
	20	0.147	153.65	867.55	585.46	0.675	361.27	TruStrain™		20	0.147	37.008	235.11	90.878	0.387	87.014	TruStrain™		20	0.147	185.46	1052	699.17	0.665	436.06	TruStrain™		0.147	14.7	125.373	78.1614	45.1265	718.22	428.43	247.354	458.503	323.409	186.72	0.575667	29.9276
	21	0.215	177.9	699.32	438.84	0.628	418.29	TruStrain™		21	0.215	53.789	233.37	88.555	0.379	126.47	TruStrain™		21	0.215	215.87	851.56	527.54	0.62	507.57	TruStrain™		0.215	21.5	149.186	84.7698	48.9419	594.75	322.088	185.958	351.645	232.119	134.014	0.542333	28.4725
	22	0.316	215.62	592.76	336.72	0.568	506.98	TruStrain™		22	0.316	77.549	230.26	84.198	0.366	182.34	TruStrain™		22	0.316	262.19	723.09	405.29	0.56	616.48	TruStrain™		0.316	31.6	185.12	96.0249	55.44	515.37	255.367	147.436	275.403	169.1	97.63	0.498	26.4733
	23	0.464	275.26	526.56	272.63	0.518	647.22	TruStrain™		23	0.464	113.12	230.34	79.407	0.345	265.97	TruStrain™		23	0.464	343.46	656.15	341.62	0.521	807.56	TruStrain™		0.464	46.4	243.947	118.32	68.3118	471.017	218.271	126.019	231.219	135.923	78.4752	0.461333	24.7655
	24	0.681	362.72	481.16	227.7	0.473	852.85	TruStrain™		24	0.681	168.2	234.59	76.773	0.327	395.48	TruStrain™		24	0.681	445.91	582.02	299.01	0.514	1048.4	TruStrain™		0.681	68.1	325.61	142.526	82.2873	432.59	178.735	103.193	201.161	113.471	65.5122	0.438	23.6534
	25	1	460.29	423.2	180.88	0.427	1082.3	TruStrain™		25	1	259.48	247.13	78.887	0.319	610.1	TruStrain™		25	1	554.3	502.92	232.82	0.463	1303.3	TruStrain™		1	100	424.69	150.6	86.9487	391.083	130.884	75.5662	164.196	78.311	45.2129	0.403	21.9494
Sweep 5	TSAM repeat 1 - sweep 5									TSAM repeat 2 - sweep 5									TSAM repeat 3 - sweep 5
	Result:	Amplitude sweep								Result:	Amplitude sweep								Result:	Amplitude sweep								Average (n=3)
	Interval:	1								Interval:	1								Interval:	1
	Point No.	Shear Strain	Shear Stress	Storage Modulus	Loss Modulus	Loss Factor	Torque	Status		Point No.	Shear Strain	Shear Stress	Storage Modulus	Loss Modulus	Loss Factor	Torque	Status		Point No.	Shear Strain	Shear Stress	Storage Modulus	Loss Modulus	Loss Factor	Torque	Status		Shear strain		Shear stress	SD	SEM	SM	SD	SEM	LM	SD	SEM	Loss factor	Phase angle
		[1]	[Pa]	[Pa]	[Pa]	[1]	[µN·m]				[1]	[Pa]	[Pa]	[Pa]	[1]	[µN·m]				[1]	[Pa]	[Pa]	[Pa]	[1]	[µN·m]			[1]		[Pa]			[Pa]			[Pa]
	1	0.0001	0.28802	2708	972.11	0.359	0.67721	TruStrain™		1	9.99e-05	0.041183	381.56	155.71	0.408	0.096833	TruStrain™		1	0.0001	0.41487	3901.3	1411.3	0.362	0.97546	TruStrain™		9.99667e-05	0.00999667	0.248024	0.190027	0.109712	2330.29	1790.01	1033.46	846.373	637.169	367.869	0.376333	20.623
	2	0.000147	0.45607	2929.1	1035.9	0.354	1.0723	TruStrain™		2	0.000147	0.06452	405.68	168.56	0.416	0.1517	TruStrain™		2	0.000147	0.6698	4299.7	1526.9	0.355	1.5749	TruStrain™		0.000147	0.0147	0.396797	0.306962	0.177225	2544.83	1975.25	1140.41	910.453	687.804	397.104	0.375	20.556
	3	0.000215	0.728	3186.2	1123.1	0.352	1.7117	TruStrain™		3	0.000216	0.1009	432.19	180.07	0.417	0.23724	TruStrain™		3	0.000216	1.0636	4656.6	1635.3	0.351	2.5008	TruStrain™		0.000215667	0.0215667	0.630833	0.48865	0.282122	2758.33	2144.46	1238.11	979.49	738.168	426.181	0.373333	20.4723
	4	0.000316	1.1616	3470.6	1201.5	0.346	2.7312	TruStrain™		4	0.000316	0.15835	461.57	193.72	0.42	0.37232	TruStrain™		4	0.000316	1.7543	5242.6	1810.8	0.345	4.1249	TruStrain™		0.000316	0.0316	1.02475	0.806728	0.465765	3058.26	2417.04	1395.48	1068.67	816.682	471.511	0.370333	20.3213
	5	0.000464	1.8592	3789.1	1296.1	0.342	4.3714	TruStrain™		5	0.000464	0.24895	493.83	208.95	0.423	0.58535	TruStrain™		5	0.000464	2.789	5686.9	1936.6	0.341	6.5577	TruStrain™		0.000464	0.0464	1.63238	1.28513	0.741968	3323.28	2627.69	1517.1	1147.22	873.395	504.255	0.368667	20.2372
	6	0.000681	2.9548	4109.4	1384.1	0.337	6.9474	TruStrain™		6	0.000682	0.39234	529.74	225.37	0.425	0.9225	TruStrain™		6	0.000681	4.4371	6170.7	2078	0.337	10.433	TruStrain™		0.000681333	0.0681333	2.59475	2.04628	1.18142	3603.28	2854.33	1647.95	1229.16	935.983	540.39	0.366333	20.1195
	7	0.001	4.6925	4452.3	1479.6	0.332	11.033	TruStrain™		7	0.001	0.62056	570.77	243.18	0.426	1.4591	TruStrain™		7	0.001	7.0855	6722.1	2233.9	0.332	16.66	TruStrain™		0.001	0.1	4.13285	3.2686	1.88713	3915.06	3110.66	1795.94	1318.89	1005.04	580.262	0.363333	19.9678
	8	0.00147	7.4523	4824.9	1578.1	0.327	17.522	TruStrain™		8	0.00147	0.98322	615.9	262.94	0.427	2.3118	TruStrain™		8	0.00147	11.117	7193.3	2365.7	0.329	26.14	TruStrain™		0.00147	0.147	6.51751	5.13116	2.96247	4211.37	3331.35	1923.35	1402.25	1062.35	613.35	0.361	19.8496
	9	0.00215	11.826	5222.2	1688.3	0.323	27.807	TruStrain™		9	0.00216	1.6083	686.67	292.29	0.426	3.7815	TruStrain™		9	0.00215	17.381	7667.8	2502.1	0.326	40.867	TruStrain™		0.00215333	0.215333	10.2718	8.00039	4.61903	4525.56	3542.32	2045.16	1494.23	1117.61	645.255	0.358333	19.7143
	10	0.00316	18.783	5657.1	1807.5	0.32	44.164	TruStrain™		10	0.00316	2.5666	746.79	317.31	0.425	6.0347	TruStrain™		10	0.00316	27.011	8121.8	2638.8	0.325	63.509	TruStrain™		0.00316	0.316	16.1202	12.4378	7.18099	4841.9	3754.48	2167.65	1587.87	1176.23	679.094	0.356667	19.6296
	11	0.00464	29.747	6107.2	1940.2	0.318	69.944	TruStrain™		11	0.00464	4.08	809.04	343.03	0.424	9.5931	TruStrain™		11	0.00464	42.034	8611.8	2794.6	0.325	98.832	TruStrain™		0.00464	0.464	25.287	19.3661	11.181	5176.01	3983.85	2300.08	1692.61	1244.4	718.453	0.355667	19.5788
	12	0.00681	46.793	6542.1	2087.3	0.319	110.02	TruStrain™		12	0.00681	6.4563	871.98	370.39	0.425	15.18	TruStrain™		12	0.00681	64.798	9037.4	2956.3	0.327	152.36	TruStrain™		0.00681	0.681	39.3491	29.8747	17.2482	5483.83	4184.31	2415.81	1804.66	1315.92	759.747	0.357	19.6466
	13	0.01	72.604	6898.2	2260	0.328	170.71	TruStrain™		13	0.01	10.072	925.56	396.54	0.428	23.682	TruStrain™		13	0.01	98.167	9302.6	3127.2	0.336	230.81	TruStrain™		0.01	1	60.281	45.3219	26.1666	5708.79	4313.32	2490.3	1927.91	1395.29	805.572	0.364	20.0015
	14	0.0147	108.63	6987.3	2436.2	0.349	255.43	TruStrain™		14	0.0147	15.319	955.57	418.91	0.438	36.019	TruStrain™		14	0.0147	145.68	9342.9	3341.7	0.358	342.54	TruStrain™		0.0147	1.47	89.8763	67.1735	38.7826	5761.92	4325.85	2497.53	2065.6	1496.22	863.844	0.381667	20.8902
	15	0.0215	151.72	6565.8	2542.2	0.387	356.72	TruStrain™		15	0.0216	22.827	961.12	445.11	0.463	53.671	TruStrain™		15	0.0215	204.17	8803.9	3501.2	0.398	480.06	TruStrain™		0.0215333	2.15333	126.239	93.3182	53.8773	5443.61	4040.02	2332.51	2162.84	1562.96	902.378	0.416	22.5873
	16	0.0316	198.52	5719.2	2585.8	0.452	466.78	TruStrain™		16	0.0316	32.573	919.38	463.83	0.505	76.587	TruStrain™		16	0.0316	270.56	7754.1	3611.1	0.466	636.15	TruStrain™		0.0316	3.16	167.218	122.042	70.4612	4797.56	3509.33	2026.11	2220.24	1605.16	926.742	0.474333	25.3765
	17	0.0464	243.24	4601.3	2505.7	0.545	571.91	TruStrain™		17	0.0464	44.353	834.37	465.13	0.557	104.28	TruStrain™		17	0.0464	330	6194.5	3485.6	0.563	775.91	TruStrain™		0.0464	4.64	205.864	146.445	84.5503	3876.72	2752.55	1589.18	2152.14	1540.96	889.674	0.555	29.0303
	18	0.0681	282.08	3480.8	2240.6	0.644	663.24	TruStrain™		18	0.0682	58.28	730.59	444.47	0.608	137.03	TruStrain™		18	0.0681	376.36	4594	3065.3	0.667	884.91	TruStrain™		0.0681333	6.81333	238.907	163.376	94.3251	2935.13	1988.67	1148.16	1916.79	1340.08	773.698	0.639667	32.6057
	19	0.1	315.07	2558.6	1837.9	0.718	740.82	TruStrain™		19	0.1	74.47	627.15	401.2	0.64	175.1	TruStrain™		19	0.1	411.53	3305.2	2450.1	0.741	967.61	TruStrain™		0.1	10	267.023	173.591	100.223	2163.65	1382.02	797.909	1563.07	1051.74	607.22	0.699667	34.9792
	20	0.147	343.42	1879.1	1393.3	0.741	807.47	TruStrain™		20	0.147	93.449	536.12	343.03	0.64	219.72	TruStrain™		20	0.147	438.56	2382.7	1801.7	0.756	1031.2	TruStrain™		0.147	14.7	291.81	178.25	102.913	1599.31	954.556	551.113	1179.34	752.504	434.459	0.712333	35.4635
	21	0.215	374.75	1412.6	1014.4	0.718	881.14	TruStrain™		21	0.216	115.45	459.24	275.86	0.601	271.45	TruStrain™		21	0.215	465.27	1748.3	1266.8	0.725	1094	TruStrain™		0.215333	21.5333	318.49	181.569	104.829	1206.71	668.738	386.096	852.353	514.961	297.313	0.681333	34.2679
	22	0.316	425.41	1111.8	756.86	0.681	1000.2	TruStrain™		22	0.316	144.74	401.31	219.85	0.548	340.33	TruStrain™		22	0.316	516.61	1351	917.67	0.679	1214.7	TruStrain™		0.316	31.6	362.253	193.813	111.898	954.703	493.951	285.183	631.46	365.42	210.976	0.636	32.4564
	23	0.464	504.61	919.87	579.02	0.629	1186.5	TruStrain™		23	0.464	193.29	371.79	187.31	0.504	454.48	TruStrain™		23	0.464	610.78	1112	702.87	0.632	1436.1	TruStrain™		0.464	46.4	436.227	216.983	125.275	801.22	384.104	221.763	489.733	269.127	155.381	0.588333	30.4697
	24	0.681	606.45	770.62	445.11	0.578	1425.9	TruStrain™		24	0.681	259.89	345.26	162.02	0.469	611.07	TruStrain™		24	0.681	737.31	933.31	547.31	0.586	1733.6	TruStrain™		0.681	68.1	534.55	246.698	142.431	683.063	303.645	175.31	384.813	199.597	115.237	0.544333	28.5609
	25	1	678.11	600.54	314.7	0.524	1594.4	TruStrain™		25	1	357.25	326.89	143.89	0.44	839.98	TruStrain™		25	1	847.61	747.28	399.69	0.535	1993	TruStrain™		1	100	627.657	249.043	143.785	558.237	213.364	123.186	286.093	130.277	75.2156	0.499667	26.5498
