# Supplementary material for: Next-generation protein-based materials capture and preserve projectiles from supersonic impacts
Source: Nat Nanotechnol. 2023 Jul 3;18(9):1060–6. doi: 10.1038/s41565-023-01431-1 (PMC10501900; doi:10.1038/s41565-023-01431-1)
Supplement: Source Data Fig. 3b — Source data from Rheometer for Fig. 3b. [file 41565_2023_1431_MOESM3_ESM.xlsx]

## Sheet: Sheet1
TSAM + GFP-VD1 sweep 1										TSAM + GFP sweep 1										TSAM + Buffer sweep 1
Result:	Amplitude sweep									Result:	Amplitude sweep									Result:	Amplitude sweep
Interval:	1									Interval:	1									Interval:	1
Point No.	Shear Strain		Shear Stress	Storage Modulus	Loss Modulus	Loss Factor	Torque	Status		Point No.	Shear Strain		Shear Stress	Storage Modulus	Loss Modulus	Loss Factor	Torque	Status		Point No.	Shear Strain		Shear Stress	Storage Modulus	Loss Modulus	Loss Factor	Torque	Status
	[1]		[Pa]	[Pa]	[Pa]	[1]	[µN·m]				[1]		[Pa]	[Pa]	[Pa]	[1]	[µN·m]				[1]		[Pa]	[Pa]	[Pa]	[1]	[µN·m]
1	0.0001	0.01	0.030698	293.52	89.788	0.306	0.07218	MV-,TruStrain™		1	0.0001	0.01	0.027046	236.76	130.85	0.553	0.063592	TruStrain™		1	9.96e-05	0.00996	0.042194	417.06	74.115	0.178	0.099209	MV-,TruStrain™
2	0.000147	0.0147	0.042234	285.99	33.494	0.117	0.099303	MV-,TruStrain™		2	0.000146	0.0146	0.027155	179.25	47.971	0.268	0.063847	TruStrain™		2	0.000147	0.0147	0.051011	342.38	62.361	0.182	0.11994	TruStrain™
3	0.000215	0.0215	0.064502	299.26	8.5495	0.029	0.15166	MV-,TruStrain™		3	0.000215	0.0215	0.049804	224.62	54.592	0.243	0.1171	TruStrain™		3	0.000215	0.0215	0.093329	433.84	6.843	0.016	0.21944	MV-,TruStrain™
4	0.000317	0.0317	0.10412	325.85	37.634	0.115	0.2448	TruStrain™		4	0.000316	0.0316	0.069676	218.29	29.934	0.137	0.16383	TruStrain™		4	0.000316	0.0316	0.12073	379.59	45.268	0.119	0.28386	TruStrain™
5	0.000464	0.0464	0.14319	305.52	42.77	0.14	0.33668	TruStrain™		5	0.000462	0.0462	0.084858	182.24	24.255	0.133	0.19952	TruStrain™		5	0.000464	0.0464	0.18216	390.42	44.486	0.114	0.4283	TruStrain™
6	0.000681	0.0681	0.2092	305.08	35.835	0.117	0.49189	TruStrain™		6	0.000681	0.0681	0.13774	200.11	29.087	0.145	0.32387	TruStrain™		6	0.00068	0.068	0.27588	402.64	47.373	0.118	0.64867	TruStrain™
7	0.001	0.1	0.30466	303.01	32.805	0.108	0.71634	TruStrain™		7	0.001	0.1	0.19876	196.44	30.368	0.155	0.46734	TruStrain™		7	0.000999	0.0999	0.41423	412.79	39.873	0.097	0.97395	TruStrain™
8	0.00147	0.147	0.44381	300.91	30.931	0.103	1.0435	TruStrain™		8	0.00147	0.147	0.2894	194.63	31.644	0.163	0.68046	TruStrain™		8	0.00147	0.147	0.60275	409.96	31.051	0.076	1.4172	TruStrain™
9	0.00215	0.215	0.64746	299.17	29.646	0.099	1.5223	TruStrain™		9	0.00215	0.215	0.42102	192.79	32.035	0.166	0.98991	TruStrain™		9	0.00215	0.215	0.86994	403.02	30.982	0.077	2.0455	TruStrain™
10	0.00316	0.316	0.94567	297.75	29.018	0.097	2.2235	TruStrain™		10	0.00316	0.316	0.61457	191.65	32.318	0.169	1.445	TruStrain™		10	0.00316	0.316	1.2762	402.6	33.456	0.083	3.0007	TruStrain™
11	0.00464	0.464	1.3826	296.58	28.771	0.097	3.2508	TruStrain™		11	0.00464	0.464	0.89655	190.49	32.098	0.169	2.108	TruStrain™		11	0.00464	0.464	1.8795	403.8	35.289	0.087	4.4192	TruStrain™
12	0.00681	0.681	2.0294	296.59	28.825	0.097	4.7717	TruStrain™		12	0.00681	0.681	1.3068	189.21	31.592	0.167	3.0725	TruStrain™		12	0.00681	0.681	2.8032	410.23	36.458	0.089	6.5909	TruStrain™
13	0.01	1	2.9922	297.91	29.215	0.098	7.0355	TruStrain™		13	0.01	1	1.9042	187.94	30.835	0.164	4.4772	TruStrain™		13	0.00999	0.999	4.1308	412.14	34.539	0.084	9.7125	TruStrain™
14	0.0147	1.47	4.4028	298.61	29.564	0.099	10.352	TruStrain™		14	0.0147	1.47	2.7789	186.99	29.829	0.16	6.5339	TruStrain™		14	0.0147	1.47	5.9403	403.68	34.354	0.085	13.967	TruStrain™
15	0.0215	2.15	6.4479	297.96	29.355	0.099	15.161	TruStrain™		15	0.0215	2.15	4.0645	186.4	29.252	0.157	9.5567	TruStrain™		15	0.0215	2.15	8.7292	404.14	34.463	0.085	20.524	TruStrain™
16	0.0316	3.16	9.4389	297.17	29.248	0.098	22.193	TruStrain™		16	0.0316	3.16	5.959	186.16	29.419	0.158	14.011	TruStrain™		16	0.0316	3.16	12.784	403.24	34.244	0.085	30.059	TruStrain™
17	0.0464	4.64	13.829	296.59	29.276	0.099	32.515	TruStrain™		17	0.0464	4.64	8.7368	185.94	29.418	0.158	20.542	TruStrain™		17	0.0464	4.64	18.723	402.37	34.04	0.085	44.024	TruStrain™
18	0.0681	6.81	20.272	296.21	29.306	0.099	47.664	TruStrain™		18	0.0681	6.81	12.827	185.97	29.471	0.158	30.158	TruStrain™		18	0.0681	6.81	27.441	401.76	33.997	0.085	64.522	TruStrain™
19	0.1	10	29.698	295.68	28.968	0.098	69.828	TruStrain™		19	0.1	10	18.874	186.45	29.441	0.158	44.377	TruStrain™		19	0.0999	9.99	40.252	401.45	34.388	0.086	94.643	TruStrain™
20	0.147	14.7	43.635	295.98	28.882	0.098	102.6	TruStrain™		20	0.147	14.7	27.92	187.94	29.461	0.157	65.646	TruStrain™		20	0.147	14.7	59.131	401.73	34.941	0.087	139.03	TruStrain™
21	0.215	21.5	64.55	298.26	29.413	0.099	151.77	TruStrain™		21	0.215	21.5	41.641	191.04	29.455	0.154	97.909	TruStrain™		21	0.215	21.5	86.669	401.13	35.191	0.088	203.78	TruStrain™
22	0.316	31.6	96.235	302.89	30.668	0.101	226.27	TruStrain™		22	0.316	31.6	62.872	196.61	29.665	0.151	147.83	TruStrain™		22	0.316	31.6	127.24	401.03	37.382	0.093	299.18	TruStrain™
23	0.464	46.4	143.67	307.88	32.835	0.107	337.79	TruStrain™		23	0.464	46.4	95.858	204.23	30.789	0.151	225.39	TruStrain™		23	0.464	46.4	185.33	397.39	42.405	0.107	435.75	TruStrain™
24	0.681	68.1	192.65	278.47	49.636	0.178	452.97	TruStrain™		24	0.681	68.1	144.8	209.36	36.782	0.176	340.47	TruStrain™		24	0.681	68.1	264.76	385.49	51.959	0.135	622.53	TruStrain™
25	1	100	218.28	202.96	80.488	0.397	513.22	TruStrain™		25	1	100	195.9	186.7	59.382	0.318	460.61	TruStrain™		25	0.999	99.9	361.6	355.8	66.216	0.186	850.21	TruStrain™
TSAM + GFP-VD1 sweep 2										TSAM + GFP sweep 2										TSAM + Buffer sweep 2
Result:	Amplitude sweep									Result:	Amplitude sweep									Result:	Amplitude sweep
Interval:	1									Interval:	1									Interval:	1
Point No.	Shear Strain		Shear Stress	Storage Modulus	Loss Modulus	Loss Factor	Torque	Status		Point No.	Shear Strain		Shear Stress	Storage Modulus	Loss Modulus	Loss Factor	Torque	Status		Point No.	Shear Strain		Shear Stress	Storage Modulus	Loss Modulus	Loss Factor	Torque	Status
	[1]		[Pa]	[Pa]	[Pa]	[1]	[µN·m]				[1]		[Pa]	[Pa]	[Pa]	[1]	[µN·m]				[1]		[Pa]	[Pa]	[Pa]	[1]	[µN·m]
1	0.0001	0.01	0.028742	286.35	25.284	0.088	0.067581	TruStrain™	311.634	1	9.99e-05	0.00999	0.018049	178.39	28.745	0.161	0.042437	TruStrain™		1	0.0001	0.01	0.037534	374.71	21.786	0.058	0.088253	TruStrain™
2	0.000147	0.0147	0.042397	287.76	25.494	0.089	0.099687	TruStrain™	313.254	2	0.000147	0.0147	0.026626	179.32	27.383	0.153	0.062605	TruStrain™		2	0.000147	0.0147	0.055341	376	31.45	0.084	0.13012	TruStrain™
3	0.000215	0.0215	0.062912	290.76	27.821	0.096	0.14792	TruStrain™	318.581	3	0.000215	0.0215	0.038897	178.56	26.551	0.149	0.091457	TruStrain™		3	0.000215	0.0215	0.081801	378.36	34.646	0.092	0.19234	TruStrain™
4	0.000316	0.0316	0.091098	286.74	28.046	0.098	0.21419	TruStrain™	314.786	4	0.000316	0.0316	0.057561	179.97	27.068	0.15	0.13534	TruStrain™		4	0.000316	0.0316	0.12089	380.91	35.256	0.093	0.28424	TruStrain™
5	0.000464	0.0464	0.13383	286.99	28.312	0.099	0.31467	TruStrain™	315.302	5	0.000464	0.0464	0.084603	180.31	26.599	0.148	0.19892	TruStrain™		5	0.000464	0.0464	0.1777	381.59	34.02	0.089	0.41781	TruStrain™
6	0.000681	0.0681	0.19605	286.37	28.682	0.1	0.46097	TruStrain™	315.052	6	0.000681	0.0681	0.1244	180.55	27.16	0.15	0.2925	TruStrain™		6	0.000681	0.0681	0.2602	380.75	32.992	0.087	0.6118	TruStrain™
7	0.001	0.1	0.28701	285.57	28.975	0.101	0.67483	TruStrain™	314.545	7	0.001	0.1	0.18259	180.51	27.404	0.152	0.42931	TruStrain™		7	0.000999	0.0999	0.381	379.87	32.322	0.085	0.89583	TruStrain™
8	0.00147	0.147	0.41933	284.24	29.145	0.103	0.98596	TruStrain™	313.385	8	0.00147	0.147	0.26755	180.19	27.531	0.153	0.62907	TruStrain™		8	0.00147	0.147	0.5581	379.14	31.789	0.084	1.3122	TruStrain™
9	0.00215	0.215	0.61231	282.8	28.895	0.102	1.4397	TruStrain™	311.695	9	0.00215	0.215	0.39214	179.94	27.483	0.153	0.92202	TruStrain™		9	0.00215	0.215	0.81781	378.52	31.521	0.083	1.9229	TruStrain™
10	0.00316	0.316	0.89597	281.92	28.744	0.102	2.1066	TruStrain™	310.664	10	0.00316	0.316	0.57584	180.03	27.262	0.151	1.3539	TruStrain™		10	0.00316	0.316	1.1967	377.36	31.499	0.083	2.8137	TruStrain™
11	0.00464	0.464	1.313	281.48	28.499	0.101	3.0871	TruStrain™	309.979	11	0.00464	0.464	0.84543	180.07	27.377	0.152	1.9878	TruStrain™		11	0.00464	0.464	1.7523	376.48	31.339	0.083	4.1201	TruStrain™
12	0.00681	0.681	1.9217	280.7	28.297	0.101	4.5183	TruStrain™	308.997	12	0.00681	0.681	1.2414	180.11	27.597	0.153	2.9189	TruStrain™		12	0.00681	0.681	2.5682	375.92	31.274	0.083	6.0384	TruStrain™
13	0.01	1	2.8154	280.17	28.132	0.1	6.6196	TruStrain™	308.302	13	0.01	1	1.8228	180.13	27.917	0.155	4.2858	TruStrain™		13	0.00999	0.999	3.7705	376.01	31.225	0.083	8.8655	TruStrain™
14	0.0147	1.47	4.1323	280.16	28.296	0.101	9.716	TruStrain™	308.456	14	0.0147	1.47	2.6803	180.35	28.582	0.158	6.3021	TruStrain™		14	0.0147	1.47	5.5338	375.96	31.241	0.083	13.011	TruStrain™
15	0.0215	2.15	6.0586	279.85	28.204	0.101	14.245	TruStrain™	308.054	15	0.0215	2.15	3.9398	180.51	29.269	0.162	9.2635	TruStrain™		15	0.0215	2.15	8.1097	375.38	31.066	0.083	19.068	TruStrain™
16	0.0316	3.16	8.882	279.51	28.091	0.101	20.884	TruStrain™	307.601	16	0.0316	3.16	5.7824	180.53	29.004	0.161	13.596	TruStrain™		16	0.0316	3.16	11.892	375.01	31.069	0.083	27.96	TruStrain™
17	0.0464	4.64	13.034	279.46	28.126	0.101	30.647	TruStrain™	307.586	17	0.0464	4.64	8.4945	180.68	29.114	0.161	19.973	TruStrain™		17	0.0464	4.64	17.376	373.33	30.833	0.083	40.855	TruStrain™
18	0.0681	6.81	19.139	279.55	28.127	0.101	45.001	TruStrain™	307.677	18	0.0681	6.81	12.491	181.03	29.001	0.16	29.37	TruStrain™		18	0.0681	6.81	25.449	372.54	30.429	0.082	59.836	TruStrain™
19	0.1	10	28.16	280.23	28.22	0.101	66.211	TruStrain™	308.45	19	0.1	10	18.425	181.94	29.113	0.16	43.323	TruStrain™		19	0.0999	9.99	37.392	372.9	30.607	0.082	87.919	TruStrain™
20	0.147	14.7	41.56	281.76	28.361	0.101	97.717	TruStrain™	310.121	20	0.147	14.7	27.305	183.71	29.192	0.159	64.2	TruStrain™		20	0.147	14.7	55.101	374.33	31.189	0.083	129.56	TruStrain™
21	0.215	21.5	61.604	284.55	28.592	0.1	144.85	TruStrain™	313.142	21	0.215	21.5	40.813	187.13	29.437	0.157	95.962	TruStrain™		21	0.215	21.5	81.432	376.86	31.945	0.085	191.47	TruStrain™
22	0.316	31.6	91.428	287.71	29.065	0.101	214.97	TruStrain™	316.775	22	0.316	31.6	61.652	192.67	29.747	0.154	144.96	TruStrain™		22	0.316	31.6	120.64	380.09	35.549	0.094	283.66	TruStrain™
23	0.464	46.4	125.94	267.61	44.971	0.168	296.12	TruStrain™	312.581	23	0.464	46.4	93.041	197.97	31.447	0.159	218.76	TruStrain™		23	0.464	46.4	172.53	369.13	45.695	0.124	405.67	TruStrain™
24	0.681	68.1	153.19	211.9	75.336	0.356	360.18	TruStrain™	287.236	24	0.681	68.1	132.14	188.32	46.343	0.246	310.7	TruStrain™		24	0.681	68.1	248.35	360.58	55.012	0.153	583.94	TruStrain™
25	1	100	194.08	174.17	85.697	0.492	456.34	TruStrain™	259.867	25	1	100	202.64	194.94	55.315	0.284	476.46	TruStrain™		25	0.999	99.9	347.97	341.83	66.244	0.194	818.17	TruStrain™
TSAM + GFP-VD1 sweep 3										TSAM + GFP sweep 3										TSAM + Buffer sweep 3
Result:	Amplitude sweep									Result:	Amplitude sweep									Result:	Amplitude sweep
Interval:	1									Interval:	1									Interval:	1
Point No.	Shear Strain		Shear Stress	Storage Modulus	Loss Modulus	Loss Factor	Torque	Status		Point No.	Shear Strain		Shear Stress	Storage Modulus	Loss Modulus	Loss Factor	Torque	Status		Point No.	Shear Strain		Shear Stress	Storage Modulus	Loss Modulus	Loss Factor	Torque	Status
	[1]		[Pa]	[Pa]	[Pa]	[1]	[µN·m]				[1]		[Pa]	[Pa]	[Pa]	[1]	[µN·m]				[1]		[Pa]	[Pa]	[Pa]	[1]	[µN·m]
1	0.0001	0.01	0.02809	278.46	32.16	0.115	0.066046	TruStrain™	310.62	1	0.0001	0.01	0.018665	184.38	28.515	0.155	0.043887	TruStrain™		1	9.99e-05	0.00999	0.036891	368.88	19.21	0.052	0.08674	TruStrain™
2	0.000147	0.0147	0.041201	279.35	27.346	0.098	0.096873	TruStrain™	306.696	2	0.000147	0.0147	0.027653	186.01	30.12	0.162	0.065018	TruStrain™		2	0.000147	0.0147	0.054083	367.8	25.566	0.07	0.12716	TruStrain™
3	0.000215	0.0215	0.060531	279.63	27.727	0.099	0.14232	TruStrain™	307.357	3	0.000215	0.0215	0.040718	186.52	30.31	0.162	0.095739	TruStrain™		3	0.000215	0.0215	0.078947	365.73	25.933	0.071	0.18562	TruStrain™
4	0.000316	0.0316	0.088935	279.74	28.899	0.103	0.20911	TruStrain™	308.639	4	0.000316	0.0316	0.059684	186.1	31.357	0.169	0.14033	TruStrain™		4	0.000316	0.0316	0.11574	365.17	26.78	0.073	0.27213	TruStrain™
5	0.000464	0.0464	0.12985	278.27	28.869	0.104	0.30531	TruStrain™	307.139	5	0.000464	0.0464	0.087488	185.85	31.245	0.168	0.20571	TruStrain™		5	0.000464	0.0464	0.16931	363.76	27.845	0.077	0.39808	TruStrain™
6	0.000681	0.0681	0.19032	277.83	29.405	0.106	0.44748	TruStrain™	307.235	6	0.000681	0.0681	0.12818	185.55	30.982	0.167	0.30138	TruStrain™		6	0.000681	0.0681	0.24842	363.66	27.847	0.077	0.58409	TruStrain™
7	0.001	0.1	0.27868	277.19	29.071	0.105	0.65525	TruStrain™	306.261	7	0.001	0.1	0.18845	185.83	31.185	0.168	0.44309	TruStrain™		7	0.001	0.1	0.36453	363.6	28.265	0.078	0.85711	TruStrain™
8	0.00147	0.147	0.40882	277.04	28.853	0.104	0.96125	TruStrain™	305.893	8	0.00147	0.147	0.27709	186.18	31.146	0.167	0.65152	TruStrain™		8	0.00147	0.147	0.53515	363.88	28.445	0.078	1.2583	TruStrain™
9	0.00215	0.215	0.5994	276.73	29.001	0.105	1.4093	TruStrain™	305.731	9	0.00215	0.215	0.40611	185.85	31.371	0.169	0.95486	TruStrain™		9	0.00215	0.215	0.79316	367.35	28.872	0.079	1.8649	TruStrain™
10	0.00316	0.316	0.88034	276.85	29.323	0.106	2.0699	TruStrain™	306.173	10	0.00316	0.316	0.59518	185.57	31.36	0.169	1.3994	TruStrain™		10	0.00316	0.316	1.1525	363.51	28.904	0.08	2.7099	TruStrain™
11	0.00464	0.464	1.2893	276.29	29.065	0.105	3.0316	TruStrain™	305.355	11	0.00464	0.464	0.87197	185.24	31.125	0.168	2.0502	TruStrain™		11	0.00464	0.464	1.6919	363.51	29.322	0.081	3.9781	TruStrain™
12	0.00681	0.681	1.8888	275.75	28.875	0.105	4.4411	TruStrain™	304.625	12	0.00681	0.681	1.2796	185.22	31.026	0.168	3.0086	TruStrain™		12	0.00681	0.681	2.4862	363.9	29.761	0.082	5.8457	TruStrain™
13	0.01	1	2.7657	275.13	28.432	0.103	6.5029	TruStrain™	303.562	13	0.01	1	1.8789	185.34	30.725	0.166	4.4178	TruStrain™		13	0.00999	0.999	3.6609	365.03	30.282	0.083	8.6077	TruStrain™
14	0.0147	1.47	4.0437	274.1	27.814	0.101	9.5078	TruStrain™	301.914	14	0.0147	1.47	2.7587	185.5	30.144	0.163	6.4863	TruStrain™		14	0.0147	1.47	5.3744	365.07	30.372	0.083	12.637	TruStrain™
15	0.0215	2.15	5.9338	274.04	27.79	0.101	13.952	TruStrain™	301.83	15	0.0215	2.15	4.0478	185.53	29.506	0.159	9.5173	TruStrain™		15	0.0215	2.15	7.8575	363.66	29.873	0.082	18.475	TruStrain™
16	0.0316	3.16	8.7151	274.19	27.962	0.102	20.491	TruStrain™	302.152	16	0.0316	3.16	5.954	185.88	29.862	0.161	13.999	TruStrain™		16	0.0316	3.16	11.534	363.68	30.037	0.083	27.119	TruStrain™
17	0.0464	4.64	12.794	274.24	27.956	0.102	30.082	TruStrain™	302.196	17	0.0464	4.64	8.7512	186.14	29.822	0.16	20.576	TruStrain™		17	0.0464	4.64	16.917	363.41	30.072	0.083	39.776	TruStrain™
18	0.0681	6.81	18.802	274.58	28.011	0.102	44.209	TruStrain™	302.591	18	0.0681	6.81	12.882	186.68	29.96	0.16	30.29	TruStrain™		18	0.0681	6.81	24.819	363.23	30.049	0.083	58.356	TruStrain™
19	0.1	10	27.669	275.28	28.034	0.102	65.056	TruStrain™	303.314	19	0.1	10	19.002	187.62	29.966	0.16	44.678	TruStrain™		19	0.1	10	36.467	363.6	30.165	0.083	85.743	TruStrain™
20	0.147	14.7	40.859	276.97	28.152	0.102	96.07	TruStrain™	305.122	20	0.147	14.7	28.163	189.47	30.081	0.159	66.217	TruStrain™		20	0.147	14.7	53.718	364.9	30.349	0.083	126.3	TruStrain™
21	0.215	21.5	60.592	279.83	28.282	0.101	142.47	TruStrain™	308.112	21	0.215	21.5	42.047	192.77	30.355	0.157	98.864	TruStrain™		21	0.215	21.5	79.327	367.12	30.359	0.083	186.52	TruStrain™
22	0.316	31.6	89.448	281.27	30.206	0.107	210.31	TruStrain™	311.476	22	0.316	31.6	63.355	197.95	30.712	0.155	148.96	TruStrain™		22	0.316	31.6	117.6	370.53	33.642	0.091	276.51	TruStrain™
23	0.464	46.4	119.24	251.35	53.084	0.211	280.36	TruStrain™	304.434	23	0.464	46.4	94.985	201.92	33.122	0.164	223.33	TruStrain™		23	0.464	46.4	168.26	359.93	44.671	0.124	395.63	TruStrain™
24	0.681	68.1	144.94	196.14	82.436	0.42	340.79	TruStrain™	278.576	24	0.681	68.1	137.71	196.54	47.117	0.24	323.79	TruStrain™		24	0.681	68.1	239.17	346.88	55.075	0.159	562.34	TruStrain™
25	1	100	195.84	176.1	85.698	0.487	460.47	TruStrain™	261.798	25	1	100	214.48	207.43	54.481	0.263	504.3	TruStrain™		25	1	100	334.86	328.52	65.669	0.2	787.34	TruStrain™
TSAM + GFP-VD1 sweep 4										TSAM + GFP sweep 4										TSAM + Buffer sweep 4
Result:	Amplitude sweep									Result:	Amplitude sweep									Result:	Amplitude sweep
Interval:	1									Interval:	1									Interval:	1
Point No.	Shear Strain		Shear Stress	Storage Modulus	Loss Modulus	Loss Factor	Torque	Status		Point No.	Shear Strain		Shear Stress	Storage Modulus	Loss Modulus	Loss Factor	Torque	Status		Point No.	Shear Strain		Shear Stress	Storage Modulus	Loss Modulus	Loss Factor	Torque	Status
	[1]		[Pa]	[Pa]	[Pa]	[1]	[µN·m]				[1]		[Pa]	[Pa]	[Pa]	[1]	[µN·m]				[1]		[Pa]	[Pa]	[Pa]	[1]	[µN·m]
1	0.0001	0.01	0.027571	274.2	28.019	0.102	0.064826	TruStrain™	302.219	1	0.0001	0.01	0.019998	197.23	31.776	0.161	0.04702	TruStrain™	229.006	1	0.0001	0.01	0.035751	356.42	24.033	0.067	0.08406	TruStrain™
2	0.000147	0.0147	0.040251	272.91	26.894	0.099	0.09464	TruStrain™	299.804	2	0.000147	0.0147	0.02896	194.43	33.3	0.171	0.068091	TruStrain™	227.73	2	0.000147	0.0147	0.052179	354.59	25.536	0.072	0.12269	TruStrain™
3	0.000215	0.0215	0.058711	271.26	26.186	0.097	0.13804	TruStrain™	297.446	3	0.000216	0.0216	0.042363	193.89	32.341	0.167	0.099606	TruStrain™	226.231	3	0.000215	0.0215	0.076941	356.32	25.747	0.072	0.18091	TruStrain™
4	0.000316	0.0316	0.086737	273.06	25.833	0.095	0.20394	TruStrain™	298.893	4	0.000316	0.0316	0.062376	194.54	32.182	0.165	0.14666	TruStrain™	226.722	4	0.000316	0.0316	0.11281	355.86	26.332	0.074	0.26524	TruStrain™
5	0.000464	0.0464	0.12722	272.8	26.427	0.097	0.29912	TruStrain™	299.227	5	0.000464	0.0464	0.091902	195.31	32.261	0.165	0.21608	TruStrain™	227.571	5	0.000464	0.0464	0.16575	356.22	26.693	0.075	0.38971	TruStrain™
6	0.000681	0.0681	0.18667	272.67	26.919	0.099	0.43891	TruStrain™	299.589	6	0.000681	0.0681	0.13499	195.46	32.319	0.165	0.31739	TruStrain™	227.779	6	0.000681	0.0681	0.24327	356.1	27.766	0.078	0.57198	TruStrain™
7	0.001	0.1	0.27395	272.65	26.694	0.098	0.64413	TruStrain™	299.344	7	0.001	0.1	0.19827	195.55	32.571	0.167	0.46619	TruStrain™	228.121	7	0.001	0.1	0.35663	355.71	27.331	0.077	0.83854	TruStrain™
8	0.00147	0.147	0.40266	272.99	26.911	0.099	0.94675	TruStrain™	299.901	8	0.00147	0.147	0.29108	195.6	32.481	0.166	0.68441	TruStrain™	228.081	8	0.00147	0.147	0.52141	354.31	27.355	0.077	1.226	TruStrain™
9	0.00215	0.215	0.59176	273.33	27.17	0.099	1.3914	TruStrain™	300.5	9	0.00215	0.215	0.42847	196.17	32.495	0.166	1.0074	TruStrain™	228.665	9	0.00215	0.215	0.76507	354.17	27.726	0.078	1.7989	TruStrain™
10	0.00316	0.316	0.87065	273.92	27.595	0.101	2.0471	TruStrain™	301.515	10	0.00316	0.316	0.62933	196.29	32.569	0.166	1.4797	TruStrain™	228.859	10	0.00316	0.316	1.1213	353.62	27.843	0.079	2.6365	TruStrain™
11	0.00464	0.464	1.2822	274.8	28.124	0.102	3.0147	TruStrain™	302.924	11	0.00464	0.464	0.92315	196.21	32.353	0.165	2.1705	TruStrain™	228.563	11	0.00464	0.464	1.6452	353.46	28.119	0.08	3.8683	TruStrain™
12	0.00681	0.681	1.8899	275.9	28.832	0.105	4.4437	TruStrain™	304.732	12	0.00681	0.681	1.3539	196.1	31.996	0.163	3.1834	TruStrain™	228.096	12	0.00681	0.681	2.4188	354.02	28.477	0.08	5.6871	TruStrain™
13	0.01	1	2.7935	277.77	29.776	0.107	6.5683	TruStrain™	307.546	13	0.01	1	1.9875	196.19	31.609	0.161	4.6731	TruStrain™	227.799	13	0.01	1	3.5668	355.61	29.191	0.082	8.3863	TruStrain™
14	0.0147	1.47	4.1209	279.11	30.305	0.109	9.6892	TruStrain™	309.415	14	0.0147	1.47	2.9183	196.32	31.216	0.159	6.8617	TruStrain™	227.536	14	0.0147	1.47	5.2454	356.27	29.574	0.083	12.333	TruStrain™
15	0.0215	2.15	6.0728	280.21	30.69	0.11	14.279	TruStrain™	310.9	15	0.0215	2.15	4.2902	196.64	31.239	0.159	10.087	TruStrain™	227.879	15	0.0215	2.15	7.6808	355.44	29.318	0.082	18.059	TruStrain™
16	0.0316	3.16	8.9462	281.19	31.035	0.11	21.035	TruStrain™	312.225	16	0.0316	3.16	6.307	196.95	31.268	0.159	14.829	TruStrain™	228.218	16	0.0316	3.16	11.288	355.86	29.522	0.083	26.54	TruStrain™
17	0.0464	4.64	13.161	281.82	31.249	0.111	30.945	TruStrain™	313.069	17	0.0464	4.64	9.2755	197.33	31.341	0.159	21.809	TruStrain™	228.671	17	0.0464	4.64	16.556	355.6	29.472	0.083	38.928	TruStrain™
18	0.0681	6.81	19.333	282.03	31.268	0.111	45.456	TruStrain™	313.298	18	0.0681	6.81	13.654	197.91	31.42	0.159	32.105	TruStrain™	229.33	18	0.0681	6.81	24.299	355.58	29.515	0.083	57.134	TruStrain™
19	0.1	10	28.394	282.23	31.122	0.11	66.762	TruStrain™	313.352	19	0.1	10	20.143	198.92	31.478	0.158	47.361	TruStrain™	230.398	19	0.1	10	35.707	355.98	29.618	0.083	83.956	TruStrain™
20	0.147	14.7	41.815	283.18	31.008	0.109	98.318	TruStrain™	314.188	20	0.147	14.7	29.838	200.78	31.601	0.157	70.157	TruStrain™	232.381	20	0.147	14.7	52.6	357.23	29.89	0.084	123.68	TruStrain™
21	0.215	21.5	61.813	285.22	31.109	0.109	145.34	TruStrain™	316.329	21	0.215	21.5	44.513	204.09	31.907	0.156	104.66	TruStrain™	235.997	21	0.215	21.5	77.641	359.27	30.06	0.084	182.55	TruStrain™
22	0.316	31.6	90.881	285.55	32.447	0.114	213.68	TruStrain™	317.997	22	0.316	31.6	66.689	208.35	32.464	0.156	156.8	TruStrain™	240.814	22	0.316	31.6	115.08	362.53	33.251	0.092	270.58	TruStrain™
23	0.464	46.4	119.09	249.34	60.521	0.243	280	TruStrain™	309.861	23	0.464	46.4	100.34	213.08	36.243	0.17	235.93	TruStrain™	249.323	23	0.464	46.4	164.98	352.85	43.859	0.124	387.91	TruStrain™
24	0.681	68.1	150.95	205.12	83.738	0.408	354.93	TruStrain™	288.858	24	0.681	68.1	147.39	210.81	48.43	0.23	346.55	TruStrain™	259.24	24	0.681	68.1	231.13	334.74	55.995	0.167	543.45	TruStrain™
25	1	100	205.96	186.92	86.478	0.463	484.26	TruStrain™	273.398	25	1	100	231.22	224.49	55.237	0.246	543.65	TruStrain™	279.727	25	1	100	324.08	317.65	64.942	0.204	761.99	TruStrain™
TSAM + GFP-VD1 sweep 5										TSAM + GFP sweep 5										TSAM + Buffer sweep 5
Result:	Amplitude sweep									Result:	Amplitude sweep									Result:	Amplitude sweep
Interval:	1									Interval:	1									Interval:	1
Point No.	Shear Strain		Shear Stress	Storage Modulus	Loss Modulus	Loss Factor	Torque	Status		Point No.	Shear Strain		Shear Stress	Storage Modulus	Loss Modulus	Loss Factor	Torque	Status		Point No.	Shear Strain		Shear Stress	Storage Modulus	Loss Modulus	Loss Factor	Torque	Status
	[1]		[Pa]	[Pa]	[Pa]	[1]	[µN·m]				[1]		[Pa]	[Pa]	[Pa]	[1]	[µN·m]				[1]		[Pa]	[Pa]	[Pa]	[1]	[µN·m]
1	0.0001	0.01	0.029035	288.52	32.093	0.111	0.068268	TruStrain™	320.613	1	0.0001	0.01	0.02114	207.71	38.709	0.186	0.049705	TruStrain™		1	9.97e-05	0.00997	0.035936	359.43	24.863	0.069	0.084494	TruStrain™
2	0.000147	0.0147	0.04291	290.25	34.598	0.119	0.10089	TruStrain™	324.848	2	0.000147	0.0147	0.03097	208.08	34.824	0.167	0.072817	TruStrain™		2	0.000147	0.0147	0.053313	361.71	30.912	0.085	0.12535	TruStrain™
3	0.000215	0.0215	0.06331	291.99	33.199	0.114	0.14886	TruStrain™	325.189	3	0.000215	0.0215	0.04575	209.58	34.006	0.162	0.10757	TruStrain™		3	0.000215	0.0215	0.077269	357.39	30.154	0.084	0.18168	TruStrain™
4	0.000316	0.0316	0.093713	294.31	34.516	0.117	0.22034	TruStrain™	328.826	4	0.000316	0.0316	0.068007	212.03	35.879	0.169	0.1599	TruStrain™		4	0.000316	0.0316	0.11395	359.32	29.167	0.081	0.26794	TruStrain™
5	0.000464	0.0464	0.13967	298.85	35.206	0.118	0.32839	TruStrain™	334.056	5	0.000464	0.0464	0.098942	210.23	34.889	0.166	0.23264	TruStrain™		5	0.000464	0.0464	0.16649	357.65	28.645	0.08	0.39147	TruStrain™
6	0.000681	0.0681	0.20719	301.91	36.412	0.121	0.48716	TruStrain™	338.322	6	0.000681	0.0681	0.14532	210.46	34.535	0.164	0.34169	TruStrain™		6	0.000681	0.0681	0.24411	357.24	28.838	0.081	0.57395	TruStrain™
7	0.001	0.1	0.30784	305.56	37.35	0.122	0.7238	TruStrain™	342.91	7	0.001	0.1	0.21379	210.91	34.661	0.164	0.50267	TruStrain™		7	0.001	0.1	0.35766	356.59	29.181	0.082	0.84095	TruStrain™
8	0.00147	0.147	0.45807	309.68	38.392	0.124	1.077	TruStrain™	348.072	8	0.00147	0.147	0.31431	211.22	34.925	0.165	0.73902	TruStrain™		8	0.00147	0.147	0.52286	355.12	29.367	0.083	1.2294	TruStrain™
9	0.00215	0.215	0.68196	314.03	39.64	0.126	1.6035	TruStrain™	353.67	9	0.00215	0.215	0.46214	211.6	34.955	0.165	1.0866	TruStrain™		9	0.00215	0.215	0.76515	354.04	29.434	0.083	1.7991	TruStrain™
10	0.00316	0.316	1.0163	318.73	40.848	0.128	2.3895	TruStrain™	359.578	10	0.00316	0.316	0.67941	211.97	34.75	0.164	1.5975	TruStrain™		10	0.00316	0.316	1.1209	353.35	29.349	0.083	2.6355	TruStrain™
11	0.00464	0.464	1.5157	323.82	42.067	0.13	3.5639	TruStrain™	365.887	11	0.00464	0.464	0.99843	212.27	34.59	0.163	2.3476	TruStrain™		11	0.00464	0.464	1.6436	353	29.194	0.083	3.8644	TruStrain™
12	0.00681	0.681	2.2625	329.21	43.421	0.132	5.3197	TruStrain™	372.631	12	0.00681	0.681	1.4659	212.38	34.208	0.161	3.4467	TruStrain™		12	0.00681	0.681	2.4127	353.04	29.165	0.083	5.6728	TruStrain™
13	0.01	1	3.3765	334.61	45.051	0.135	7.9391	TruStrain™	379.661	13	0.01	1	2.1496	212.27	33.664	0.159	5.0543	TruStrain™		13	0.01	1	3.5435	353.26	29.292	0.083	8.3316	TruStrain™
14	0.0147	1.47	5.0371	339.88	47.219	0.139	11.843	TruStrain™	387.099	14	0.0147	1.47	3.1537	212.25	33.099	0.156	7.4151	TruStrain™		14	0.0147	1.47	5.2016	353.27	29.353	0.083	12.23	TruStrain™
15	0.0215	2.15	7.4148	340.73	48.303	0.142	17.434	TruStrain™	389.033	15	0.0215	2.15	4.6329	212.46	32.869	0.155	10.893	TruStrain™		15	0.0215	2.15	7.6329	353.18	29.372	0.083	17.947	TruStrain™
16	0.0316	3.16	10.771	337.05	48.962	0.145	25.326	TruStrain™	386.012	16	0.0316	3.16	6.8228	213.17	33.054	0.155	16.042	TruStrain™		16	0.0316	3.16	11.199	353.05	29.418	0.083	26.332	TruStrain™
17	0.0464	4.64	15.415	328.52	48.483	0.148	36.245	TruStrain™	377.003	17	0.0464	4.64	10.045	213.81	33.142	0.155	23.619	TruStrain™		17	0.0464	4.64	16.434	352.93	29.403	0.083	38.639	TruStrain™
18	0.0681	6.81	21.848	317.42	45.483	0.143	51.37	TruStrain™	362.903	18	0.0681	6.81	14.806	214.71	33.301	0.155	34.813	TruStrain™		18	0.0681	6.81	24.123	352.96	29.458	0.083	56.72	TruStrain™
19	0.1	10	31.229	309.45	41.847	0.135	73.427	TruStrain™	351.297	19	0.1	10	21.855	215.94	33.406	0.155	51.387	TruStrain™		19	0.1	10	35.44	353.28	29.52	0.084	83.327	TruStrain™
20	0.147	14.7	45.134	304.97	39.182	0.128	106.12	TruStrain™	344.152	20	0.147	14.7	32.386	218.01	33.618	0.154	76.147	TruStrain™		20	0.147	14.7	52.128	354.03	29.355	0.083	122.57	TruStrain™
21	0.215	21.5	65.675	302.56	36.955	0.122	154.42	TruStrain™	339.515	21	0.215	21.5	48.289	221.5	34.021	0.154	113.54	TruStrain™		21	0.215	21.5	76.845	355.53	30.102	0.085	180.68	TruStrain™
22	0.316	31.6	96.204	301.84	37.881	0.125	226.2	TruStrain™	339.721	22	0.316	31.6	72.258	225.8	34.676	0.154	169.9	TruStrain™		22	0.316	31.6	114.17	359.64	33.265	0.092	268.45	TruStrain™
23	0.464	46.4	127.34	266.79	63.828	0.239	299.4	TruStrain™	330.618	23	0.464	46.4	108.98	231.49	38.997	0.168	256.25	TruStrain™		23	0.464	46.4	159.74	341.16	45.98	0.135	375.58	TruStrain™
24	0.681	68.1	163.62	224.32	85.761	0.382	384.72	TruStrain™	310.081	24	0.681	68.1	161.64	231.71	50.827	0.219	380.06	TruStrain™		24	0.681	68.1	223.16	322.43	58.301	0.181	524.7	TruStrain™
25	1	100	225.31	206.9	89.135	0.431	529.76	TruStrain™	296.035	25	1	100	254.93	248.33	57.4	0.231	599.41	TruStrain™		25	1	100	321.72	315.3	64.524	0.205	756.43	TruStrain™
